# Supplementary material for: Transcriptome sequencing and weighted correlation network analysis reveal the molecular mechanism of growth variation in highly resistant transgenic double Bt poplar
Source: BMC Plant Biol. 2026 Feb 26;26:598. doi: 10.1186/s12870-026-08431-y (PMC13041089; doi:10.1186/s12870-026-08431-y)
Supplement: Supplementary file 1 — Supplementary Material 1. [file 12870_2026_8431_MOESM1_ESM.xlsx]

## Sheet: Table S1
Table S1 Types and sources of experimental materials
Lines	Classification	Types of exogenous genes	Transformation vector	Reference (original number)
pb29	Transgenic Cry1Ac gene poplar 741 line	Cry1Ac+API	pBtiA	(#29)[25]
CC84	Transgenic Cry3A gene poplar 741 line	Cry3A	pBCC3	(CC84)[26]
pc2、pc3、pc9	The secondary-transformed double Bt gene poplar 741	Cry3A+Cry1Ac+API	pBtiA and p1305-Cry3A	(pC2、3、9)[6]，(pCCA2、3、9)[29]
741	741 comparison groups(non-transgenic)	-	-	(741)[27 28]
Note: pBtiA and pBCC3 are derived from pBI121, and their T-DNA border sequences are identical to those of pBI121; p1305-Cry3A originates from pCAMBIA1305, with the border sequences of the two being the same.

## Sheet: Table S2
Table S2 Expression of exogenous genes and insect resistance in different poplar lines
Lines	Transcription abundance		Bt toxin content (ng·g-1 FW)		Mortality rate (%)
	Cry1Ac	Cry3A	Cry1Ac	Cry3A	1st instar larva of Hyphantria cunea（3 d）	4th instar larva of Hyphantria cunea（9 d）	1st instar larvae of Plagiodera versicolora（2 d）	2nd instar larvae of Plagiodera versicolora（4 d）	3rd instar larvae of Plagiodera versicolora（4 d）	Plagiodera versicolora adults（4 d）
pc2	6.78×105	8.59×108	57.76	12 610	100	100	100	100	100	>85
pc3	6.27×104	1.54×109	16.44	4 590	100	100	100	100	100	>25
pc9	4.83×105	3.09×109	34.59	13 300	100	100	100	100	100	>90
pb29	1.03×105	0	60.32	0	100	100	2.2	3.3	1.1	>50
CC84	0	1.79×108	0	8 060	1.1	-	100	100	100	<10
741	0	0	0	0	1.1	≤7	3.3	1.1	1.1	<10

## Sheet: Table S3
Table S3 Information of primers used in PCR detection
Gene	Primer name	Sequence of primers (5'"3')	Tm value (℃)	Length of fragment (bp)
Cry1Ac	105#	F：ATGGATAACAATCCGAACATCA	54.5	546
		R：CCACCTTTGTCCAAACACTGAA	58.2
Cry3A	106#	F：CACTGTTCCCACTGTACGATGT	55	667
		R：ATGTTGAAGAAGTCCACGCTCT	53

## Sheet: Table S4
Table S4 RT-qPCR primer information
Gene_id	Primer sequence (5'"3')	Tm value (℃)	Length of fragment (bp)
MSTRG.16685.10	F：GGCATGGGCATGGAAATGGGATT	60.2	177
	R：GTTGGTTGGTTGGACTCTGGATGG	60.1
MSTRG.20612.6	F：GCTGTAATATCCGACCGTCTGTACC	59.5	184
	R：GTCTGTCTCTGGCATCGCTGAAG	59.7
MSTRG.22630.5	F：CCACCATTATCAACCCATCCCAGTC	59.8	200
	R：GGCGTATCCATCAGCAGCATAGC	60.2
MSTRG.6770.3	F：AGCAGCTCACCTTCATTGTTCTTCA	59.6	205
	R：CCACAAGCAACACCATATCGGAGAT	59.8
MSTRG.9579.1	F：GGTTGTCGGAGACGAACTCAATCTT	59.7	204
	R：TGATAGAGCCTGATTCCACCATCCT	59.5
POPTR_0003s02940.1	F：TTGGAGATGGTGCTGGCGATTATTG	60.3	209
	R：GCTGCTGATCTCGTCCGTGGAA	61
POPTR_0005s21870.1	F：GGAGCAAGAGACCAAGAGGAGAAGA	60.2	162
	R：GAGCACATACAGCAGCCAGAACAT	60
POPTR_0008s20130.1	F：CTCTGAAATCAACACGAACCCAGGT	59.9	210
	R：CAATAATCGCCAGCACCATCTCCAA	60.3
POPTR_0010s06560.1	F：ATGAAGGACTGGAGAGGTGGAAGG	59.9	162
	R：AGTGAGGTCAACAACAGAGACATCC	59.1
POPTR_0010s13900.1	F：CATCTTCCTCCACGCATACTACCA	58.5	161
	R：AACTCCGAACGATGTCTATGTCACA	58.7
actin	F：TCATCGGAATGGAAGCTGCTGGTA	60.4	117
	R：TAGTGGAACCACCACTGAGCACAA	60.4

## Sheet: Table S5
Table S5 Phenotypic and trait data involved in WGCNA analysis
Index	741-1	741-2	741-3	CC84-1	CC84-2	CC84-3	pb29-1	pb29-2	pb29-3	pc9-1	pc9-2	pc9-3	pc3-1	pc3-2	pc3-3	pc2-1	pc2-2	pc2-3
Height (cm)	22.8	22.1	21.8	18.9	18.8	20.3	20.6	20	20.1	17.3	16.1	17.4	16	17.6	15.6	17	16.3	14.2
Ground diameter (mm)	0.298	0.3	0.25	0.276	0.218	0.266	0.242	0.24	0.262	0.188	0.188	0.2	0.194	0.194	0.182	0.194	0.168	0.174
Section spacing (mm)	2.47	2.57	2.53	2.43	1.93	2.37	2.27	2	2.5	2.23	1.97	1.9	1.93	1.83	1.7	1.93	1.73	1.57
Biomass (g)	2.393	2.279	2.382	1.701	1.618	1.574	1.6	1.559	1.741	0.896	0.766	0.853	0.848	0.78	1.01	0.593	0.812	0.717
Ca (mg·g-1)	0.972	0.97	1.041	0.828	0.823	0.813	0.868	0.878	0.958	0.899	0.822	1.01	0.745	0.801	0.736	0.752	0.665	0.695
Cb (mg·g-1)	0.253	0.348	0.37	0.244	0.279	0.313	0.319	0.271	0.319	0.259	0.268	0.335	0.306	0.262	0.194	0.25	0.175	0.288
CT (mg·g-1)	1.225	1.318	1.411	1.072	1.102	1.126	1.187	1.149	1.277	1.158	1.09	1.345	1.051	1.063	0.931	1.002	0.84	0.983
Car (mg·g-1)	0.223	0.225	0.26	0.177	0.179	0.201	0.2	0.173	0.217	0.166	0.178	0.248	0.216	0.178	0.118	0.173	0.112	0.198
Pn (μmol·m-2·s-1)	5.358	5.436	4.453	4.671	5.088	4.395	5.126	6.02	5.203	5.216	5.534	4.971	5.221	4.878	5.142	5.303	5.561	5.573
Cond (mol·m-2·s-1)	0.081	0.077	0.084	0.115	0.089	0.103	0.1	0.109	0.057	0.218	0.177	0.225	0.374	0.335	0.436	0.118	0.175	0.159
Ci (μmol·mol-1)	654.4	631	640.8	690.4	648.4	709.4	699.8	678.4	603.8	726.3	698.4	686.9	738.7	725.9	741.4	646.8	661.2	681.4
Tr (mmol·m-2·s-1)	2.052	1.995	2.166	2.727	2.324	2.378	1.217	1.447	1.207	4.304	3.749	3.878	4.43	4.624	5.386	2.913	3.935	3.571
Fv/Fm	0.723	0.673	0.66	0.672	0.647	0.684	0.648	0.658	0.683	0.658	0.708	0.664	0.632	0.648	0.71	0.551	0.647	0.636
Fv/Fo	2.61	2.054	1.938	2.047	1.834	2.167	1.842	1.927	2.157	1.925	2.424	1.976	1.719	1.839	2.444	1.229	1.836	1.748
PI	0.687	0.337	0.317	0.322	0.289	0.467	0.344	0.325	0.369	0.308	0.531	0.318	0.244	0.27	0.55	0.132	0.307	0.198
IAA (μg·g-1)	22.5	32.3	26.2	26.9	26.4	26.7	31.7	33.4	36.6	29.5	29.9	32.4	23.9	35	26.7	26.4	30.5	29.8
IBA (ng·g-1)	1526.4	1317.8	1610.8	1407.6	1697.8	1524.9	1832.2	1802	1332	1187.5	1749.8	1926.6	1469.2	2200.2	1221.6	1337.2	2 417.3	1 481.4
CTK (ng·g-1)	471.5	477.9	446.5	459.2	454.8	497.5	456.3	466.2	515.3	407	482.4	422.3	574	661.1	503.9	642.6	657	476.5
GA (pg·g-1)	374.5	369.7	378.9	321.4	418	373.4	410.2	374.7	432	295.5	390.7	416.4	394.8	543.6	411.9	411.2	532.3	422.1
ABA (ng·g-1)	680.5	669.7	785.6	469.6	706.4	543	831.7	778.8	691.6	611.9	838.1	698.3	734.9	1083.7	773.2	778.3	910	649.8

## Sheet: Table S6
Table S6 Sequencing data quality assessment statistics
Samples	Total reads	Total bases (G)	GC content (%)	Q20 (%)	Q30 (%)	Mapped reads	Mapped rate (%)
pc2-1	52936826	7.94	45.5	93.71	86.03	46061594	87.01
pc2-2	69950552	10.49	45	93.93	86.42	61572688	88.02
pc2-3	45769990	6.87	45.5	92.51	84.08	40068162	87.54
pc3-1	45609804	6.84	45	93.32	85.43	40190754	88.12
pc3-2	51950646	7.79	44.5	93.08	84.99	46070408	88.68
pc3-3	66027944	9.9	45	93.88	86.4	58721860	88.93
pc9-1	47410516	7.11	45	94.04	86.66	41825718	88.22
pc9-2	49270668	7.39	45.5	93.6	85.9	42904726	87.08
pc9-3	44183292	6.63	45	93.72	86.03	39315442	88.98
pb29-1	50241978	7.54	45	93.72	86.09	44245086	88.06
pb29-2	70454620	10.56	45	93.04	84.96	61491574	87.28
pb29-3	63770018	9.57	45	93.46	85.71	55403640	86.88
CC84-1	54380510	8.16	43.5	92.29	83.87	46806322	86.07
CC84-2	71583978	10.74	44.5	93.41	85.57	62837066	87.78
CC84-3	48633966	7.3	44.5	90.67	81.19	41206464	84.73
741-1	89257468	13.39	44.5	93.49	85.63	78163916	87.57
741-2	58135436	8.72	44	92.54	84.07	50697392	87.21
741-3	51423824	7.71	44.5	93.36	85.48	44869126	87.25

## Sheet: Table S7
Table S7 Expression patterns of 127 common DEGs in four comparion groups: pc2 vs 741, pc3 vs 741, pc9 vs 741 and pb29 vs 741
Gene_id	logFC(pc2/741)	logFC(pc3/741)	logFC(pc9/741)	logFC(pb29/741)	Gene discription
MSTRG.10259.3	1.2505	1.44917	1.04436	1.27471	PREDICTED: uridine-cytidine kinase C-like isoform X1
MSTRG.10742.1	-1.30598	-1.66997	-1.96854	-1.88784	remorin
MSTRG.11078.2	1.63196	1.58897	1.21518	1.32727	7-deoxyloganetin glucosyltransferase
MSTRG.11668.1	4.72733	2.46261	3.83625	1.81492	GPAT; glycerol-3-phosphate acyltransferase
MSTRG.12683.7	8.97764	8.71017	7.77893	8.85962	probable serine/threonine-protein kinase PIX7
MSTRG.13134.3	2.2768	2.37301	3.10687	2.49118	nucleoid DNA-binding family protein
MSTRG.13541.1	1.15864	1.00329	1.20073	1.1108	ALDO; fructose-bisphosphate aldolase, class I
MSTRG.13856.4	-1.69124	-1.59257	-1.56319	-1.37167	alcohol dehydrogenase-like 1
MSTRG.13887.9	6.23723	6.10981	5.96022	5.68094	methyl-CpG-binding domain-containing protein 2
MSTRG.14592.1	-1.93797	-1.9745	-2.11869	-1.84397	PREDICTED: protein NRT1/ PTR FAMILY 5.10-like
MSTRG.14677.1	2.40819	2.63215	2.94805	3.23669	chitinase
MSTRG.14690.1	-2.17124	-2.65679	-1.7815	-2.27417	calmodulin-binding family protein
MSTRG.14734.1	-3.11959	-2.22793	-2.90536	-2.60798	E3 ubiquitin-protein ligase RMA1H1
MSTRG.14734.2	-8.33991	-6.73236	-10.1964	-7.18499	E3 ubiquitin-protein ligase RMA1H1
MSTRG.17987.1	1.24433	1.13357	1.58271	1.06627	CHS; chalcone synthase
MSTRG.19276.2	2.34557	1.60037	1.79084	1.48125	FLS; flavonol synthase
MSTRG.19279.2	-8.87263	-8.89264	-8.76139	-8.94378	uncharacterized LOC7477852
MSTRG.19599.1	1.13377	1.22059	1.61577	1.04442	metE; 5-methyltetrahydropteroyltriglutamate--homocysteine methyltransferase
MSTRG.19732.6	2.34118	1.83548	2.30189	2.05175	E3 SUMO-protein ligase SIZ1
MSTRG.19883.18	-9.51777	-9.55072	-9.4294	-9.60142	leucine-rich repeat family protein
MSTRG.20033.3	-8.20277	-8.22845	-8.10022	-8.2865	solute carrier family 40 member 3
MSTRG.2040.1	1.92176	2.77222	2.49126	3.26546	pathogenesis-related protein 1
MSTRG.20409.2	3.18881	2.35706	3.2379	2.48146	PREDICTED: probable methyltransferase PMT26 isoform X2
MSTRG.20829.9	-2.55596	-1.02587	-2.08293	-1.47446	acidic leucine-rich nuclear phosphoprotein 32-related protein
MSTRG.21218.3	9.08917	8.05083	8.60093	8.31102	uncharacterized LOC7476438
MSTRG.21391.1	-1.38133	-1.59972	-1.18643	-1.36673	CHK; choline/ethanolamine kinase
MSTRG.21499.4	9.80532	9.15291	9.30419	9.13718	F-box/kelch-repeat protein SKIP30
MSTRG.21846.1	2.3474	1.55979	1.40572	1.91593	HMGCR; hydroxymethylglutaryl-CoA reductase (NADPH)
MSTRG.22412.1	-8.8517	-8.87674	-8.75014	-8.92407	protein TRANSPARENT TESTA 9
MSTRG.22674.4	1.97098	1.57504	2.54874	1.91215	MAN; mannan endo-1,4-beta-mannosidase
MSTRG.22879.17	-10.1017	-10.1278	-10.0001	-10.1838	AASS; alpha-aminoadipic semialdehyde synthase
MSTRG.23544.1	2.5326	2.48414	2.98137	2.12926	nucleoid DNA-binding family protein
MSTRG.25749.1	4.61779	3.60509	3.17588	4.21384	PREDICTED: alpha-xylosidase 1-like
MSTRG.27382.1	-2.91908	-2.48319	-2.30175	-2.90986	glycine-rich RNA-binding protein 7
MSTRG.2743.3	-2.90118	-3.10205	-4.21079	-2.04247	pathogen-related protein
MSTRG.28106.1	-1.50514	-1.91596	-1.7145	-2.21581	Populus trichocarpa clone WS0126_L13 unknown mRNA
MSTRG.3188.1	2.81567	1.89106	1.20655	1.99677	dihydroceramide fatty acyl 2-hydroxylase FAH1
MSTRG.3650.2	-8.73773	-8.76083	-8.63267	-8.81117	putative ABC transporter C family member 15
MSTRG.5245.8	-1.42724	-1.13367	-1.55853	-1.29964	LARS, leuS; leucyl-tRNA synthetase
MSTRG.5664.2	8.81271	6.82641	8.02124	8.11431	60S ribosomal protein L11
MSTRG.5704.3	4.1261	5.13713	5.07305	4.47461	apoptosis inhibitor 5-like protein API5
MSTRG.6541.2	10.3826	9.77809	9.20202	9.00519	uncharacterized LOC7464307
MSTRG.7691.3	9.76096	8.25017	9.14251	8.93668	uncharacterized LOC7487722
MSTRG.7946.1	10.9993	11.6808	9.47399	11.1032	LUT5, CYP97A3; beta-ring hydroxylase
MSTRG.8137.5	8.08078	8.83203	10.1277	9.52233	PIKFYVE, FAB1; 1-phosphatidylinositol-3-phosphate 5-kinase
MSTRG.8218.3	-1.63322	-1.27193	-1.62861	-1.66459	calcium sensing receptor
MSTRG.8415.10	-6.7121	-6.73552	-6.60737	-6.78996	putative disease resistance protein RGA3
POPTR_0001s00390.3	9.94989	9.42919	9.96361	7.99832	oxysterol-binding protein-related protein 2A
POPTR_0001s06240.8	10.0857	11.3629	9.92387	10.8045	protein LNK2
POPTR_0001s09570.1	1.42415	1.30235	1.68058	1.84701	osmotin-like protein OSM34
POPTR_0001s13730.1	6.90272	5.52272	5.81686	5.90207	nuclear transport factor 2B
POPTR_0001s13860.2	2.08918	1.15452	1.91624	1.25359	non-specific lipid transfer protein GPI-anchored 1
POPTR_0001s16270.1	2.32319	2.09741	2.42698	1.86342	pectinesterase
POPTR_0001s16910.1	2.6472	1.6481	1.40571	1.3088	auxin-binding protein ABP19a
POPTR_0001s21620.1	8.82482	9.23024	9.28281	9.88053	uncharacterized LOC18094901
POPTR_0001s29530.1	4.21541	4.67511	4.21885	4.7057	PR1; pathogenesis-related protein 1
POPTR_0001s33550.1	5.29131	6.00588	6.35286	5.20407	carbonyl reductase [NADPH] 2
POPTR_0001s34950.9	3.97326	2.8892	2.03879	1.78627	carbonic anhydrase
POPTR_0001s40250.1	1.85026	1.49452	1.36441	1.84116	ppc; phosphoenolpyruvate carboxylase
POPTR_0001s42720.1	1.985	1.85223	2.12281	1.69679	translation initiation factor IF-2, chloroplastic
POPTR_0002s06490.1	1.25282	1.10451	1.26342	1.19538	protein GIGANTEA
POPTR_0002s09390.1	1.51536	1.32039	1.64539	1.31728	PGAM, gpmA; 2,3-bisphosphoglycerate-dependent phosphoglycerate mutase
POPTR_0002s15360.1	2.14169	1.50587	1.23757	1.67211	transcription factor TCP9
POPTR_0003s05490.1	5.08929	4.80353	3.46224	4.63224	probable sulfate transporter 3.4
POPTR_0003s07040.1	1.07293	1.29405	1.86804	1.36493	pectinesterase
POPTR_0003s12720.1	5.03473	4.67219	4.53922	4.94175	5-amino-6-uracil phosphatase, chloroplastic
POPTR_0003s16610.1	2.2118	1.69009	1.23679	1.87882	photosynthetic NDH subunit of lumenal location 5, chloroplastic
POPTR_0003s17530.1	1.34266	1.20707	1.47138	1.03693	CHS; chalcone synthase
POPTR_0004s01510.1	2.28692	1.0716	1.84927	1.22479	peroxidase 42
POPTR_0004s10450.1	-7.26058	-7.28042	-7.14684	-7.34051	uncharacterized LOC7494557
POPTR_0004s11760.1	1.62489	1.59235	2.43342	1.13077	UGDH, ugd; UDPglucose 6-dehydrogenase
POPTR_0004s15980.1	8.90549	9.58409	8.6122	8.33055	PI4KA; phosphatidylinositol 4-kinase A
POPTR_0005s06090.1	4.78053	3.61154	3.95726	3.76414	beta-glucosidase
POPTR_0005s09250.2	-1.78395	-1.79013	-1.23392	-1.44858	transcription factor TCP21
POPTR_0005s12510.7	-1.38641	-1.2824	-1.12229	-1.35798	uncharacterized LOC18099282
POPTR_0005s12580.2	10.4272	8.41556	9.19031	9.80275	SNRP70; U1 small nuclear ribonucleoprotein 70kDa
POPTR_0005s17270.1	1.22864	1.24643	1.56906	1.3775	aroF, aroG, aroH; 3-deoxy-7-phosphoheptulonate synthase
POPTR_0005s27920.1	1.89422	1.67156	1.82513	1.77765	pfp, PFP; diphosphate-dependent phosphofructokinase
POPTR_0006s10550.2	4.13789	2.83209	3.69247	3.17424	MIF; phenylpyruvate tautomerase
POPTR_0006s11620.2	2.90132	2.49614	2.48214	2.53301	GBE1, glgB; 1,4-alpha-glucan branching enzyme
POPTR_0006s12870.1	1.03058	1.04734	1.83527	1.16314	PAL; phenylalanine ammonia-lyase
POPTR_0006s14510.1	3.82981	2.99325	2.94543	2.45557	auxin-binding protein ABP19a
POPTR_0007s00360.2	-1.41223	-1.73173	-1.88488	-1.00771	thioredoxin-like fold domain-containing protein MRL7L, chloroplastic
POPTR_0007s00690.1	-1.17705	-1.24723	-1.38329	-1.05897	2-alkenal reductase -dependent)
POPTR_0007s12260.1	2.45583	2.0479	1.99917	2.26294	lysosomal amino acid transporter 1
POPTR_0008s02570.1	2.32329	1.27872	1.96895	1.31818	CYP81F; indol-3-yl-methylglucosinolate hydroxylase
POPTR_0009s02440.1	4.50656	2.11948	3.34219	2.17592	uncharacterized LOC7491108
POPTR_0009s04720.1	3.39361	4.06978	5.05283	2.71746	laccase-4
POPTR_0009s06030.1	8.31089	6.40526	8.73726	8.39652	SEC31; protein transport protein SEC31
POPTR_0010s02950.1	8.28709	7.96824	7.74255	7.57578	calcium-binding protein 39
POPTR_0010s04630.1	-11.4538	-11.4768	-11.3467	-11.5323	uncharacterized LOC18102371
POPTR_0010s06010.1	1.44645	1.33634	1.44441	1.57912	protein SIEVE ELEMENT OCCLUSION B
POPTR_0010s16030.1	2.08364	1.24179	2.65407	2.68401	stable protein 1
POPTR_0010s19080.1	2.49333	3.27873	3.84923	2.08124	laccase-12
POPTR_0011s06910.1	1.81325	2.20454	2.03756	1.91911	TPS; trehalose 6-phosphate synthase/phosphatase
POPTR_0011s12090.1	9.48934	10.1647	10.7545	9.86118	laccase-17
POPTR_0011s12100.1	2.88092	3.56758	4.34193	2.39127	laccase-17
POPTR_0011s13610.1	9.27842	8.60041	7.45243	9.30857	autophagy-related protein 18f
POPTR_0012s13230.1	-1.03221	-1.53898	-1.20556	-1.52009	remorin
POPTR_0013s13100.1	3.74744	3.04789	3.17338	2.8771	FAB2, SSI2, desA1; acyl-[acyl-carrier-protein] desaturase
POPTR_0013s15080.1	4.75183	2.46009	3.6836	2.39217	expansin-A8
POPTR_0014s01360.1	-9.24437	-9.27201	-9.14704	-9.32152	PRPF40, PRP40; pre-mRNA-processing factor 40
POPTR_0014s08590.1	9.97083	9.71872	9.98253	9.58218	exocyst complex component SEC10b
POPTR_0014s15010.1	1.42851	1.02842	1.36731	1.04432	homeobox-leucine zipper protein HDG2
POPTR_0014s15830.1	3.84158	1.87121	2.72185	1.60957	GDSL esterase/lipase At2g04570
POPTR_0015s07330.5	13.8125	13.2071	11.9463	13.2965	rpe, RPE; ribulose-phosphate 3-epimerase
POPTR_0016s05930.1	8.87059	9.57248	9.21009	9.99468	protein trichome birefringence
POPTR_0016s14030.1	1.13	1.66546	1.48732	2.01613	peroxidase
POPTR_0016s14270.1	3.09341	1.35431	3.39301	1.70313	non-specific lipid-transfer protein 1
POPTR_0016s14430.1	1.55484	1.18063	1.87017	1.6513	vacuolar-sorting receptor 1
POPTR_0017s14280.3	2.05888	1.5398	2.0559	1.38734	speD, AMD1; S-adenosylmethionine decarboxylase
POPTR_0018s01390.1	2.63006	1.2808	1.56523	1.60845	uncharacterized LOC7459011
POPTR_0018s03000.1	2.51263	1.79702	2.55641	2.35676	aspartyl protease family protein At5g10770
POPTR_0018s10380.1	3.02826	2.81999	2.07764	2.79781	uncharacterized LOC7461595
POPTR_0018s12260.6	5.13545	4.85317	4.74048	5.35204	E3 ubiquitin-protein ligase RLIM
POPTR_0018s12530.1	2.0047	1.60999	1.92649	1.46146	pectinesterase
POPTR_0018s12980.1	4.45587	4.67591	4.38155	4.41554	methyl-CpG-binding domain-containing protein 11
POPTR_0019s02230.2	8.53514	7.76917	8.65731	8.66738	AT-hook motif nuclear-localized protein 14
POPTR_0019s04150.1	4.86392	3.53616	4.00113	3.30919	GDSL esterase/lipase At5g33370
POPTR_0019s08340.1	1.23884	1.0162	1.14641	1.21065	protein NRT1/ PTR FAMILY 5.1
POPTR_0019s08570.1	5.8843	3.29428	4.52198	2.19093	expansin-A8
POPTR_0019s09840.1	-3.61876	-2.97114	-2.91185	-2.53042	disease resistance-like protein DSC1
POPTR_0019s12340.1	-1.97646	-1.69094	-1.86738	-1.55119	probable E3 ubiquitin-protein ligase RNF217
POPTR_0019s13960.1	-6.79651	-4.51347	-7.29409	-4.45651	uncharacterized LOC18108629
POPTR_0019s14860.1	-1.355	-1.33238	-1.4224	-1.34243	CBL-interacting serine/threonine-protein kinase 11
POPTR_0019s15200.3	-2.51746	-2.64885	-2.44194	-2.58721	UBE2D, UBC4, UBC5; ubiquitin-conjugating enzyme E2 D
POPTR_0077s00240.1	-4.22552	-4.54392	-4.72276	-4.32636	disease resistance-like protein DSC1

## Sheet: Table S8
Table S8 110 common DEGs among three comparison groups: pc2 vs 741, pc3 vs 741, and pc9 vs 741
Gene_id	logFC(pc2/741)	logFC(pc3/741)	logFC(pc9/741)	Gene discription
MSTRG.12969.1	2.08018	1.49921	2.23209	BURP domain protein RD22
MSTRG.12969.3	2.25049	1.61565	2.57697	BURP domain protein RD22
MSTRG.13237.4	9.27943	8.3931	8.15662	PREDICTED: pentatricopeptide repeat-containing protein At5g24830
MSTRG.13887.4	-8.02564	-8.05201	-7.92578	methyl-CpG-binding domain-containing protein 2
MSTRG.13895.2	-3.55156	-1.50768	-1.80877	wall-associated receptor kinase-like 10
MSTRG.14598.2	-8.05694	-8.08642	-7.96213	ran-binding protein M homolog
MSTRG.15062.11	-1.83499	-1.16434	-2.32636	cytochrome P450 83B1
MSTRG.1689.2	1.83101	2.23866	2.77146	UDP-glucuronic acid decarboxylase 5
MSTRG.17303.1	-2.29592	-1.56217	-2.0503	expansin-like B1
MSTRG.17517.6	-8.64447	-8.66304	-8.5277	PREDICTED: FAM10 family protein At4g22670-like isoform X2
MSTRG.178.1	3.57735	3.61976	3.22543	proton-dependent oligopeptide transport family protein
MSTRG.18071.1	-8.72273	-8.74333	-8.61035	uncharacterized LOC7461331
MSTRG.1920.3	1.48637	1.21936	1.68688	tubulin beta-4 chain
MSTRG.19276.3	1.93172	1.29513	1.61875	Flavonol synthase 1 family protein
MSTRG.19466.2	5.08364	2.50269	3.10894	proline-rich protein 4
MSTRG.19903.2	3.36607	2.27842	3.448	pectinacetylesterase family protein
MSTRG.20662.5	6.08184	5.8855	6.53688	protein PIN-LIKES 7
MSTRG.21807.5	-1.71268	-1.56338	-1.57746	BTB/POZ domain-containing family protein
MSTRG.21807.6	-1.36416	-1.20898	-1.37429	BTB/POZ domain-containing family protein
MSTRG.23097.2	-5.04143	-11.6095	-11.4803	PREDICTED: VIN3-like protein 2 isoform X2
MSTRG.23838.1	-2.21677	-2.54031	-2.74708	UDP-glycosyltransferase 73B4
MSTRG.23931.17	-3.83398	-1.78239	-2.61841	TMV resistance protein N
MSTRG.2403.1	-2.07148	-1.80309	-2.5051	chaperone protein dnaJ C76, chloroplastic
MSTRG.24359.1	-8.26966	-8.2951	-8.16701	transmembrane protein 53
MSTRG.25548.1	2.75499	3.07021	3.81949	UGDH, ugd; UDPglucose 6-dehydrogenase
MSTRG.26588.3	2.23488	1.49816	1.92145	PREDICTED: uncharacterized protein LOC105111195
MSTRG.27466.1	3.90185	1.93434	2.96953	aquaporin AQPAn.G
MSTRG.28652.3	10.9148	9.50868	9.92475	acyltransferase-like protein At1g54570, chloroplastic
MSTRG.29020.1	-7.26073	-7.28435	-7.15592	mitochondrial outer membrane import complex protein METAXIN
MSTRG.319.8	2.36937	2.40283	2.94725	peroxidase
MSTRG.3867.2	-1.71729	-2.20866	-1.68602	photosystem I reaction center subunit II, chloroplastic
MSTRG.4177.5	-2.28572	-1.82265	-1.63916	protein NRT1/ PTR FAMILY 3.1
MSTRG.4559.2	3.02017	1.48707	2.60172	fatty alcohol
MSTRG.4858.11	8.77011	8.21138	7.86978	floral homeotic protein APETALA 2
MSTRG.5312.3	1.56904	1.47138	1.61393	pyrophosphate--fructose-6-phosphate 1-phosphotransferase beta subunit family protein
MSTRG.6446.5	-2.76904	-2.39359	-2.69957	PREDICTED: plastidial pyruvate kinase 4, chloroplastic
MSTRG.6733.1	-9.54441	-9.57185	-9.446	glycine-rich RNA-binding protein 4, mitochondrial
MSTRG.7622.1	1.97662	1.6038	2.98439	pathogenesis-related protein PR-4
MSTRG.8326.2	-2.00859	-1.44712	-1.60684	WRKY33; WRKY transcription factor 33
MSTRG.8363.1	-2.1734	-1.36705	-1.93233	protein NETWORKED 4B
POPTR_0001s08620.1	3.46005	1.99209	2.98359	betA, CHDH; choline dehydrogenase
POPTR_0001s09470.1	-1.2667	-1.01491	-1.23634	uncharacterized LOC7479310
POPTR_0001s14240.1	4.16579	2.21014	3.05399	pel; pectate lyase
POPTR_0001s19220.1	3.93551	1.77422	3.12633	GDSL esterase/lipase APG
POPTR_0001s24120.1	2.70198	1.99928	2.35701	KCS; 3-ketoacyl-CoA synthase
POPTR_0001s24760.1	2.20329	1.80543	2.27631	expansin-A6
POPTR_0001s25580.1	2.90033	3.15675	4.4794	laccase-4
POPTR_0001s33960.1	2.41799	1.83811	2.67279	triacylglycerol lipase 2
POPTR_0001s34800.1	9.15439	9.68659	9.35512	paired amphipathic helix protein Sin3-like 2
POPTR_0001s41170.1	2.68383	2.67918	3.40426	laccase-17
POPTR_0002s00720.1	1.97756	1.45427	2.54998	cysteine protease XCP2
POPTR_0002s03190.1	-2.36898	-1.93001	-2.14325	CKX; cytokinin dehydrogenase
POPTR_0002s03580.1	1.32507	1.30765	1.5891	isoflavone reductase-like protein
POPTR_0002s10150.1	1.72746	1.64851	2.45613	blue copper protein
POPTR_0002s10170.1	1.83422	1.7065	2.5536	blue copper protein
POPTR_0002s19640.1	6.83499	7.01387	7.78221	uncharacterized LOC7460461
POPTR_0002s24400.1	1.1938	1.02579	1.48075	cytochrome b5
POPTR_0003s05750.1	2.52249	2.24883	2.68199	root phototropism protein 3
POPTR_0004s07140.1	-1.58345	-1.22554	-1.39124	heavy metal-associated isoprenylated plant protein 39
POPTR_0004s08170.1	-1.40427	-1.17112	-1.37001	potassium channel SKOR
POPTR_0004s24210.1	2.60672	1.50042	2.58209	pectin acetylesterase 11
POPTR_0004s24220.2	11.201	10.2664	10.1218	pectin acetylesterase 8
POPTR_0004s24450.1	1.96774	1.63525	1.57161	ABC transporter G family member 14
POPTR_0005s11070.1	1.72636	1.31835	1.81144	peroxidase
POPTR_0005s15140.1	8.2181	7.79607	8.25474	putative lipid phosphate phosphatase 3, chloroplastic
POPTR_0006s02390.1	-9.20644	-9.23652	-9.11251	7-deoxyloganetin glucosyltransferase
POPTR_0006s09840.1	2.69652	3.3187	4.04889	laccase-4
POPTR_0006s13120.1	1.53671	1.7165	2.84004	fasciclin-like arabinogalactan protein 11
POPTR_0006s20090.1	-2.03628	1.15509	1.5448	gapN; glyceraldehyde-3-phosphate dehydrogenase (NADP+)
POPTR_0006s26700.1	7.36019	7.42721	8.05984	DNA (cytosine-5)-methyltransferase
POPTR_0007s03530.2	-1.98513	-3.14879	-1.66164	transcription factor bHLH143
POPTR_0008s00860.1	1.78326	1.02657	1.07951	protein MANNAN SYNTHESIS-RELATED 2
POPTR_0008s01000.1	1.50421	1.025	1.20443	serA, PHGDH; D-3-phosphoglycerate dehydrogenase / 2-oxoglutarate reductase
POPTR_0008s06840.1	1.21935	1.10548	1.17054	PLCD; phosphatidylinositol phospholipase C, delta
POPTR_0008s06990.1	1.52369	1.64099	2.43579	protein ESKIMO 1
POPTR_0008s07380.1	3.69661	2.92518	3.94316	laccase-12
POPTR_0009s01740.1	-5.21956	-4.96311	-6.17366	fasciclin-like arabinogalactan protein 12
POPTR_0009s08850.1	1.46594	1.13442	1.76412	TUBA; tubulin alpha
POPTR_0009s13110.1	4.75611	2.92629	3.74029	aquaporin AQPAn.G
POPTR_0010s01570.1	-9.40627	-9.43921	-9.31791	MFP2; enoyl-CoA hydratase/3-hydroxyacyl-CoA dehydrogenase
POPTR_0010s08990.1	1.5768	1.0804	1.76272	KCS; 3-ketoacyl-CoA synthase
POPTR_0010s17140.1	10.364	10.3318	8.84789	PSMD11, RPN6; 26S proteasome regulatory subunit N6
POPTR_0010s21420.2	1.89585	2.50766	2.72094	UXS1, uxs; UDP-glucuronate decarboxylase
POPTR_0011s03100.1	3.47906	2.19115	3.89294	GDSL esterase/lipase At5g45670
POPTR_0011s07040.1	1.64568	1.90589	2.58218	cellulose synthase A catalytic subunit 8 [UDP-forming]
POPTR_0012s02170.1	2.05635	1.10014	1.96808	probable pectinesterase/pectinesterase inhibitor 34
POPTR_0012s05870.1	-5.3059	-6.50799	-5.56497	HNRNPA1_3; heterogeneous nuclear ribonucleoprotein A1/A3
POPTR_0012s08340.7	1.28509	1.00704	1.18487	probable boron transporter 2
POPTR_0013s01570.1	-7.14156	-7.16424	-7.03734	fasciclin-like arabinogalactan protein 12
POPTR_0014s02400.1	2.12765	1.2832	1.53339	uncharacterized LOC18104847
POPTR_0014s10600.1	2.03135	2.16581	2.79797	germin-like protein subfamily 2 member 4
POPTR_0015s09930.1	4.95718	3.02652	3.88319	pel; pectate lyase
POPTR_0015s12810.1	2.38244	1.07246	1.7653	BAHD acyltransferase DCR
POPTR_0016s06680.1	1.64749	1.32287	1.0629	fasciclin-like arabinogalactan protein 15
POPTR_0016s09010.1	1.98964	2.15517	2.95725	fasciclin-like arabinogalactan protein 11
POPTR_0016s11950.1	1.80706	2.20459	2.77335	laccase-4
POPTR_0017s01510.1	1.57349	1.90976	2.62185	protein TPX2
POPTR_0017s05770.1	1.60997	1.74145	2.57858	scrK; fructokinase
POPTR_0017s12760.1	1.17912	1.25757	1.63654	UGDH, ugd; UDPglucose 6-dehydrogenase
POPTR_0018s07380.1	1.39481	1.50337	2.45531	SUS; sucrose synthase
POPTR_0018s09750.1	1.07011	1.096	1.02145	PMA1, PMA2; H+-transporting ATPase
POPTR_0018s13890.1	-1.43766	-1.11929	-1.71384	protein CHLOROPLAST IMPORT APPARATUS 2
POPTR_0018s14340.1	-6.80259	-6.82443	-6.69238	methyl-CpG-binding domain-containing protein 2
POPTR_0019s08630.1	2.95986	1.91086	3.55326	uncharacterized LOC7459239
POPTR_0019s10630.1	-2.37101	-2.75987	-2.00899	xylB, XYLB; xylulokinase
POPTR_0019s14400.1	8.1965	8.57608	7.59879	MDIS1-interacting receptor like kinase 2-like
POPTR_0019s14430.1	-7.79603	-7.81844	-7.69071	fasciclin-like arabinogalactan protein 12
POPTR_0019s14760.1	-2.32847	-2.1271	-2.01414	protein TIC110, chloroplastic
POPTR_0023s00200.1	9.08995	7.41922	8.80637	pectinesterase
POPTR_1455s00200.1	1.33794	1.55527	2.19058	TUBB; tubulin beta

## Sheet: Table S9
Table S9 16 common DEGs in the comparison groups between dual Bt transgenic poplar 741 and pb29
Gene_id	logFC(pc2/pb29)	logFC(pc3/pb29)	logFC(pc9/pb29)	Gene discription
MSTRG.11433.2	-9.82428	-3.48079	-9.72043	SPINDLY family protein
MSTRG.13847.6	-3.30029	-9.8491	-3.49237	PREDICTED: Populus trichocarpa transcription factor bHLH35 (LOC7484064), transcript variant X1
MSTRG.16005.2	9.80002	-4.25063	8.65019	dehydration-responsive family protein
MSTRG.19550.3	10.7277	9.52798	11.4512	PREDICTED: Populus trichocarpa uncharacterized LOC18097945 (LOC18097945), transcript variant X2, misc_RNA
MSTRG.23118.2	1.4023	11.1986	1.74036	PREDICTED: Populus trichocarpa CBL-interacting serine/threonine-protein kinase 21 (LOC18100533)
MSTRG.23838.1	-3.13943	1.53046	-3.69362	PREDICTED: Populus trichocarpa UDP-glycosyltransferase 73B4 (LOC18100730)
MSTRG.2652.2	9.26303	9.06445	7.37948	PREDICTED: uncharacterized protein ycf45-like
MSTRG.28667.10	9.57459	9.29805	8.39787	5'-3' exoribonuclease family protein
MSTRG.29020.1	-7.16121	-7.18947	-7.05824	PREDICTED: Populus trichocarpa mitochondrial outer membrane import complex protein METAXIN (LOC18109582)
MSTRG.5421.1	-2.89489	-1.96926	-1.89038	AFS1; alpha-farnesene synthase [EC:4.2.3.46]
MSTRG.8363.1	-2.05799	-1.25901	-1.83676	PREDICTED: Populus trichocarpa protein NETWORKED 4B (LOC7465183), transcript variant X1
MSTRG.8603.1	-1.11725	-1.25682	-1.31327	PREDICTED: Populus trichocarpa uncharacterized LOC18104880 (LOC18104880)
MSTRG.9367.2	8.55347	9.34139	8.64493	PREDICTED: Populus trichocarpa homeobox protein LUMINIDEPENDENS (LOC7491316)
POPTR_0008s09440.1	9.38662	9.05054	8.98973	PREDICTED: Populus trichocarpa probable methyltransferase PMT5 (LOC18101463), transcript variant X5
POPTR_0012s05870.1	-4.24505	-5.46859	-4.55036	HNRNPA1_3; heterogeneous nuclear ribonucleoprotein A1/A3
POPTR_0018s14180.1	-8.53125	-5.87286	-6.3975	PREDICTED: Populus trichocarpa receptor-like protein 13 (LOC18107836), transcript variant X2

## Sheet: Table S10
Table S10 267 common DEGs in three comparison groups between dual Bt transgenic poplar 741 and CC84
Gene_id	logFC(pc2/CC84)	logFC(pc3/CC84)	logFC(pc9/CC84)	Gene discription
MSTRG.10343.8	9.46512	10.8374	11.8442	PREDICTED: pentatricopeptide repeat-containing protein At1g18900-like
MSTRG.10362.1	1.78069	1.98577	2.23006	Predicted: TORTIFOLIA1-like protein 3
MSTRG.10616.2	1.71611	1.94079	1.87421	PREDICTED: uncharacterized protein LOC105109182
MSTRG.11088.3	-3.7816	-4.10462	-5.44813	probable glutathione S-transferase
MSTRG.11103.3	10.3787	8.90734	9.66667	PREDICTED: histone-lysine N-methyltransferase, H3 lysine-9 specific SUVH1-like
MSTRG.11433.4	8.57467	10.1771	9.38059	SPINDLY family protein
MSTRG.11668.1	4.05077	1.76141	3.13287	GPAT; glycerol-3-phosphate acyltransferase
MSTRG.12319.2	-8.114	-8.14443	-8.00614	RHOMBOID-like protein 13
MSTRG.12418.1	-6.61705	-6.64441	-5.44063	MADS-box protein JOINTLESS
MSTRG.12463.4	-2.40464	-2.58231	-1.81354	Predicted: 7-deoxyloganetin glucosyltransferase
MSTRG.12475.3	1.65183	1.20425	1.26879	Predicted: uncharacterized LOC7461278
MSTRG.12570.2	7.2135	7.71675	7.11547	uncharacterized LOC18110756
MSTRG.12683.7	8.88474	8.61004	7.66458	probable serine/threonine-protein kinase PIX7
MSTRG.12969.1	1.7488	1.14788	1.8775	Predicted: BURP domain protein RD22
MSTRG.13134.3	1.77536	1.85266	2.58008	nucleoid DNA-binding family protein
MSTRG.13833.1	-4.361	-9.51081	-9.37095	Predicted: nucleotide-sugar uncharacterized transporter 1
MSTRG.13848.1	-1.1356	-1.2134	-1.1997	transcription factor bHLH35
MSTRG.13856.4	-1.57792	-1.49222	-1.46589	alcohol dehydrogenase-like 1
MSTRG.13887.4	-8.39152	-8.42203	-8.28359	methyl-CpG-binding domain-containing protein 2
MSTRG.14137.77	8.67057	8.68195	9.27189	Predicted: TMV resistance protein N
MSTRG.14315.15	1.92119	2.45972	2.76205	metE; 5-methyltetrahydropteroyltriglutamate--homocysteine methyltransferase
MSTRG.14477.1	-2.01374	-2.07411	-2.37953	Predicted: uncharacterized aarF domain-containing protein kinase At5g05200, chloroplastic
MSTRG.14573.1	-1.50025	-1.21667	-1.39264	hydrolase family protein
MSTRG.14592.1	-1.5463	-1.59799	-1.74361	PREDICTED: protein NRT1/ PTR FAMILY 5.10-like
MSTRG.14598.2	-8.53113	-8.562	-8.42321	Predicted: ran-binding protein M homolog
MSTRG.14677.1	1.9892	2.19712	2.50406	chitinase
MSTRG.14682.1	-3.73796	-4.36686	-3.93365	thioredoxin
MSTRG.14690.1	-1.89718	-2.39685	-1.52463	calmodulin-binding family protein
MSTRG.14732.1	-1.39726	-1.39745	-1.13496	riboflavin synthase
MSTRG.14734.1	-3.21647	-2.33586	-3.01524	E3 ubiquitin-protein ligase RMA1H1
MSTRG.14734.2	-8.38534	-6.80789	-10.1697	E3 ubiquitin-protein ligase RMA1H1
MSTRG.15144.4	9.8502	8.6394	8.85248	PREDICTED: probable methyltransferase PMT3
MSTRG.16005.2	9.77874	9.50127	8.62398	dehydration-responsive family protein
MSTRG.1689.2	1.55974	1.94908	2.48148	UDP-glucuronic acid decarboxylase 5
MSTRG.17517.16	-10.0629	-4.46708	-4.87102	tetratricopeptide repeat-containing family protein
MSTRG.17517.6	-9.59982	-9.63065	-9.49176	PREDICTED: FAM10 family protein At4g22670-like isoform X2
MSTRG.17532.1	-6.07317	-10.088	-9.94812	KEULE family protein
MSTRG.178.1	3.23991	3.27142	2.85541	proton-dependent oligopeptide transport family protein
MSTRG.18019.1	-1.19618	-1.01254	-1.29548	CCR; cinnamoyl-CoA reductase
MSTRG.18071.1	-8.76922	-8.80269	-8.66123	Predicted: uncharacterized LOC7461331
MSTRG.18154.14	9.47287	8.26552	9.81	protein LNK2
MSTRG.18154.23	1.16753	1.11563	1.05955	Predicted: protein LNK2
MSTRG.18154.6	-9.93474	-8.03841	-9.82661	Predicted: protein LNK2
MSTRG.1920.3	1.36617	1.08294	1.54918	tubulin beta-4 chain
MSTRG.19731.3	-8.88961	-8.91901	-8.78159	Predicted: ankyrin repeat domain-containing protein 2B
MSTRG.19883.18	-9.69508	-9.72941	-9.58696	leucine-rich repeat family protein
MSTRG.20033.3	-9.52353	-9.55248	-9.41542	Predicted: solute carrier family 40 member 3, chloroplastic
MSTRG.2040.1	1.97406	2.81102	2.52171	pathogenesis-related protein 1
MSTRG.20609.4	8.91265	8.65087	8.96037	PREDICTED: lysine-specific demethylase JMJ25-like
MSTRG.20662.5	10.1424	9.92638	10.3984	Predicted: protein PIN-LIKES 7
MSTRG.20829.6	2.07001	1.93611	1.94415	leucine-rich repeat family protein
MSTRG.20829.9	-2.68599	-1.1685	-2.22616	acidic leucine-rich nuclear phosphoprotein 32-related protein
MSTRG.21391.1	-1.24436	-1.47348	-1.06134	CHK; choline/ethanolamine kinase
MSTRG.21581.8	9.35983	10.2141	8.40036	phosphate transporter 1 family protein
MSTRG.21913.1	10.1211	9.66584	9.01201	phosphatidylinositol-phosphatidylcholine transfer protein SEC14 Ssh1
MSTRG.22263.3	9.79314	8.81842	9.40543	DNA-binding protein SMUBP-2
MSTRG.22591.1	5.00356	5.35727	6.07007	laccase family protein
MSTRG.22879.17	-10.8276	-10.8569	-10.7194	AASS; alpha-aminoadipic semialdehyde synthase
MSTRG.22993.1	-2.86854	-2.24282	-2.34663	Predicted: serine/arginine repetitive matrix protein 2
MSTRG.23097.2	-4.21309	-10.6901	-10.5523	PREDICTED: VIN3-like protein 2 isoform X2
MSTRG.23544.1	2.14598	2.07736	2.5732	nucleoid DNA-binding family protein
MSTRG.23804.8	-7.07406	-7.10208	-6.96667	uncharacterized protein At1g32220, chloroplastic
MSTRG.23931.22	-8.15108	-8.17878	-8.04325	TIR-NBS type disease resistance protein
MSTRG.23931.28	7.62889	7.84786	6.50506	Predicted: TMV resistance protein N
MSTRG.24031.1	-1.88856	-2.25249	-2.75816	PREDICTED: probable serine/threonine-protein kinase GCN2
MSTRG.24359.1	-8.31438	-8.34695	-8.20654	Predicted: transmembrane protein 53
MSTRG.2458.4	1.57716	1.21791	1.43233	Predicted: protein SIEVE ELEMENT OCCLUSION B
MSTRG.24592.5	1.75137	1.69849	1.85611	patatin-like protein 2
MSTRG.25444.4	6.59273	6.40421	5.72365	PREDICTED: zinc finger CCCH domain-containing protein 37-like
MSTRG.25548.1	2.05831	2.35156	3.10265	UGDH, ugd; UDPglucose 6-dehydrogenase
MSTRG.25749.1	3.66122	2.64196	2.19796	PREDICTED: alpha-xylosidase 1-like
MSTRG.25818.1	-8.98509	-9.0106	-8.87709	Predicted: uridine-cytidine kinase C
MSTRG.26338.3	2.05757	1.34787	1.57024	PREDICTED: probable 1-deoxy-D-xylulose-5-phosphate synthase, chloroplastic
MSTRG.26497.1	9.68589	8.61331	9.5135	Phospholipase D p1 family protein
MSTRG.2652.2	9.23999	9.03728	7.35438	PREDICTED: uncharacterized protein ycf45-like
MSTRG.26588.3	2.12407	1.36754	1.78732	PREDICTED: uncharacterized protein LOC105111195
MSTRG.26987.1	-1.78853	-1.07102	-1.47927	SURP and G-patch domain-containing protein 1-like protein
MSTRG.2743.3	-2.54373	-2.74855	-3.8654	pathogen-related protein
MSTRG.28106.1	-1.37227	-1.79511	-1.59849	Populus trichocarpa clone WS0126_L13 unknown mRNA
MSTRG.28541.1	-10.8195	-8.24187	-12.6433	Predicted: receptor-like protein 1
MSTRG.28542.1	-7.8109	-5.98993	-5.67152	receptor-like protein 1
MSTRG.28600.6	9.21618	9.70137	8.46543	Predicted: mediator of RNA polymerase II transcription subunit 15a
MSTRG.28652.3	10.8283	9.40732	9.8097	acyltransferase-like protein At1g54570, chloroplastic
MSTRG.28652.5	10.0148	9.38114	9.3171	acyltransferase-like protein At1g54570, chloroplastic
MSTRG.28662.4	8.48223	7.60252	8.11837	Predicted: protein MON2 homolog
MSTRG.28749.6	-2.91364	-1.59285	-1.68253	LOX2S; lipoxygenase
MSTRG.29020.1	-7.7253	-7.75569	-7.61755	mitochondrial outer membrane import complex protein METAXIN
MSTRG.29165.34	8.756	9.4981	9.67758	LRR receptor-like serine/threonine-protein kinase ERL1
MSTRG.3225.4	9.05764	9.31277	7.94376	PSME4; proteasome activator subunit 4
MSTRG.3604.1	-1.97233	-1.74261	-1.96674	cytochrome P450 71B36
MSTRG.3650.2	-9.29299	-9.32042	-9.18495	Predicted: putative ABC transporter C family member 15
MSTRG.3774.4	-7.92134	-7.94926	-7.81356	PREDICTED: putative E3 ubiquitin-protein ligase XBAT34
MSTRG.3897.2	2.1251	1.95284	2.5293	Predicted: probable serine/threonine-protein kinase WNK9
MSTRG.4217.1	-9.04828	-9.0794	-8.94017	Predicted: protein decapping 5
MSTRG.4693.6	-8.41706	-8.4506	-8.30913	Predicted: UDP-glycosyltransferase 76B1
MSTRG.4858.11	8.682	8.10935	7.76477	floral homeotic protein APETALA 2
MSTRG.5421.1	-2.33046	-1.40339	-1.31585	AFS1; alpha-farnesene synthase
MSTRG.5952.2	9.6158	9.01878	9.89533	PREDICTED: protein SPA1-RELATED 3 isoform X2
MSTRG.6446.5	-2.52691	-2.16003	-2.46704	PREDICTED: plastidial pyruvate kinase 4, chloroplastic
MSTRG.6733.1	-9.00141	-9.03154	-8.89335	glycine-rich RNA-binding protein 4, mitochondrial
MSTRG.7094.1	-1.22943	-1.2264	-1.00661	ERD1 family protein
MSTRG.7107.1	-1.60106	-1.21521	-1.05649	PREDICTED: YDG domain-containing protein At5g47160-like isoform X2
MSTRG.7803.8	2.50648	2.36781	2.7654	PREDICTED: protein TRANSPARENT TESTA 12-like
MSTRG.7946.1	10.9131	11.5788	9.35653	LUT5, CYP97A3; beta-ring hydroxylase
MSTRG.8137.5	7.9921	8.73007	10.0156	PIKFYVE, FAB1; 1-phosphatidylinositol-3-phosphate 5-kinase
MSTRG.8326.2	-2.03117	-1.48653	-1.6503	WRKY33; WRKY transcription factor 33
MSTRG.8363.1	-2.48865	-1.69888	-2.26488	Predicted: protein NETWORKED 4B
MSTRG.8389.1	-1.41728	-1.08186	-1.91755	recQ; ATP-dependent DNA helicase RecQ
MSTRG.854.10	-8.28575	-5.2218	-3.88435	polycomb group protein EMBRYONIC FLOWER 2
MSTRG.854.5	7.26615	7.31359	7.66851	Polycomb group protein VERNALIZATION 2
MSTRG.8576.2	-1.3157	-1.51709	-1.25115	Predicted: probable WRKY transcription factor 7
MSTRG.8672.1	8.49071	7.64013	8.16397	PREDICTED: probable transcription factor KAN4
MSTRG.9201.2	8.18556	9.04859	7.67907	PREDICTED: protein phosphatase 2C 32-like isoform X2
MSTRG.9211.1	-1.8837	-1.55264	-2.17142	Predicted: probable WRKY transcription factor 47
MSTRG.9685.1	1.86172	1.84596	1.95331	photosystem I chlorophyll a/b-binding protein 3-1, chloroplastic
MSTRG.9882.3	1.97994	1.47951	1.73216	uncharacterized LOC112324309
POPTR_0001s00390.3	9.86036	9.32858	9.84747	oxysterol-binding protein-related protein 2A
POPTR_0001s06240.8	9.97957	11.2615	9.80637	protein LNK2
POPTR_0001s08620.1	3.01155	1.52105	2.51426	betA, CHDH; choline dehydrogenase
POPTR_0001s09470.1	-1.31418	-1.07571	-1.29917	uncharacterized LOC7479310
POPTR_0001s13730.1	11.1231	9.81418	9.97026	nuclear transport factor 2B
POPTR_0001s13860.2	2.40467	1.45066	2.20893	non-specific lipid transfer protein GPI-anchored 1
POPTR_0001s14240.1	4.08199	2.09757	2.94787	pel; pectate lyase
POPTR_0001s16150.1	12.5046	12.6018	11.8476	PMA1, PMA2; H+-transporting ATPase
POPTR_0001s16910.1	2.52534	1.50241	1.25941	auxin-binding protein ABP19a
POPTR_0001s19220.1	3.86872	1.68177	3.03821	GDSL esterase/lipase APG
POPTR_0001s21620.1	8.73606	9.12858	9.17147	uncharacterized LOC18094901
POPTR_0001s22020.1	8.06836	7.16185	7.66212	syndetin
POPTR_0001s23240.1	9.71777	9.56231	8.41917	uncharacterized LOC7486653
POPTR_0001s24760.1	2.23139	1.81734	2.2826	expansin-A6
POPTR_0001s25580.1	2.86432	3.10115	4.40865	laccase-4
POPTR_0001s26020.2	3.65256	3.32958	2.04845	AGXT; alanine-glyoxylate transaminase / serine-glyoxylate transaminase / serine-pyruvate transaminase
POPTR_0001s26470.1	3.07344	3.11095	3.03328	SEC62; translocation protein SEC62
POPTR_0001s27370.1	10.4225	10.6588	9.54016	zinc finger CCCH domain-containing protein 30
POPTR_0001s29530.1	3.21516	3.66	3.19267	PR1; pathogenesis-related protein 1
POPTR_0001s33550.1	8.09302	8.8424	9.05362	carbonyl reductase [NADPH] 2
POPTR_0001s34950.9	4.11724	3.0087	2.15435	cynT, can; carbonic anhydrase
POPTR_0001s35410.1	1.32425	1.23281	1.42432	uncharacterized LOC7466951
POPTR_0001s38120.1	1.89901	1.0438	1.61195	homeobox-leucine zipper protein ATHB-14
POPTR_0001s42090.1	1.49041	1.36017	1.65774	stress-response A/B barrel domain-containing protein UP3
POPTR_0001s42720.1	1.48353	1.33278	1.60226	translation initiation factor IF-2, chloroplastic
POPTR_0002s03190.1	-2.34003	-1.91183	-2.13025	CKX; cytokinin dehydrogenase
POPTR_0002s06490.1	1.34867	1.18489	1.343	GI; GIGANTEA
POPTR_0002s10150.1	1.93541	1.83749	2.64386	blue copper protein
POPTR_0002s10170.1	1.68455	1.53811	2.384	blue copper protein
POPTR_0002s19550.1	9.35323	8.50868	8.11613	proline-rich receptor-like protein kinase PERK3
POPTR_0002s24850.1	3.29224	2.02376	1.77671	GCH1, folE; GTP cyclohydrolase IA
POPTR_0003s07100.1	1.78595	1.33144	1.58516	uncharacterized LOC7471609
POPTR_0003s09090.1	9.82605	9.62387	10.5702	MYC2; transcription factor MYC2
POPTR_0003s11350.2	8.69693	9.03949	8.97184	FAM10 family protein At4g22670
POPTR_0003s19370.1	1.25038	1.04414	1.08947	3'-5' exoribonuclease 1
POPTR_0004s03400.1	1.88156	1.31865	1.40386	TIR1; transport inhibitor response 1
POPTR_0004s06110.1	8.82424	8.88117	9.08827	uncharacterized LOC7476312
POPTR_0004s07640.1	5.5887	4.93357	4.84507	auxin response factor 8
POPTR_0004s08120.1	9.37129	8.43005	9.18515	nicastrin
POPTR_0004s11760.1	1.3251	1.27497	2.11306	UGDH, ugd; UDPglucose 6-dehydrogenase
POPTR_0004s17590.3	9.35293	6.09331	7.52137	proline-rich protein 4
POPTR_0004s24220.2	11.1105	10.1637	10.0068	pectin acetylesterase 8
POPTR_0004s24450.1	2.04153	1.69121	1.62657	ABC transporter G family member 14
POPTR_0004s24510.1	1.6595	1.3253	1.46588	WAT1-related protein At4g19185
POPTR_0005s04660.1	9.74063	9.06779	9.21853	sodium/hydrogen exchanger 2
POPTR_0005s06090.1	4.27489	3.08451	3.4319	beta-glucosidase
POPTR_0005s11480.1	1.51681	1.20292	1.77088	thaumatin-like protein 1
POPTR_0005s12510.7	-1.27126	-1.17918	-1.0193	uncharacterized LOC18099282
POPTR_0005s12580.2	10.3333	8.31688	9.07705	SNRP70; U1 small nuclear ribonucleoprotein 70kDa
POPTR_0005s21870.1	5.18043	4.87296	5.33405	GI; GIGANTEA
POPTR_0006s01830.1	1.71917	1.71918	1.57427	transcriptional adapter ADA2b
POPTR_0006s05600.1	2.16562	1.34274	1.51586	transcription factor bHLH48
POPTR_0006s08610.1	7.12338	6.12986	6.84383	transcription factor AS1
POPTR_0006s08780.1	3.28287	4.08271	4.80864	laccase-17
POPTR_0006s09840.1	2.16873	2.77417	3.49739	laccase-4
POPTR_0006s10550.2	4.55208	3.2367	4.08898	MIF; phenylpyruvate tautomerase
POPTR_0006s11620.2	3.28403	2.85807	2.84531	GBE1, glgB; 1,4-alpha-glucan branching enzyme
POPTR_0006s12240.1	3.10339	3.14349	3.5543	protein SHOOT GRAVITROPISM 6
POPTR_0006s14270.1	8.83705	8.26042	8.30359	protein STRICTOSIDINE SYNTHASE-LIKE 4
POPTR_0006s14510.1	3.40534	2.54371	2.49644	auxin-binding protein ABP19a
POPTR_0006s14520.1	2.33061	2.65109	2.27707	OPR; 12-oxophytodienoic acid reductase
POPTR_0006s18000.1	1.29171	1.00189	1.16668	ZTL; clock-associated PAS protein ZTL
POPTR_0006s28190.1	9.08353	8.57214	8.5535	ubiquitin carboxyl-terminal hydrolase 22
POPTR_0006s29230.1	9.05166	8.95145	8.41744	cryptochrome DASH, chloroplastic/mitochondrial
POPTR_0007s03070.1	-1.23903	-1.39882	-1.18749	UDP-glycosyltransferase 74F1
POPTR_0007s12260.1	2.46443	2.03787	1.98475	lysosomal amino acid transporter 1
POPTR_0008s00350.2	-2.74528	-1.67405	-1.81993	glyA, SHMT; glycine hydroxymethyltransferase
POPTR_0008s06990.1	1.31557	1.41531	2.21028	protein ESKIMO 1
POPTR_0008s07380.1	3.5876	2.79143	3.81252	laccase-12
POPTR_0008s17590.1	2.11534	1.2585	1.36323	F-box/kelch-repeat protein At1g67480
POPTR_0009s04720.1	2.26279	2.92294	3.89988	laccase-4
POPTR_0009s06030.1	8.2178	6.30595	8.62639	SEC31; protein transport protein SEC31
POPTR_0009s08850.1	1.52181	1.17204	1.80087	TUBA; tubulin alpha
POPTR_0009s09530.1	1.79806	1.9969	2.76483	classical arabinogalactan protein 9
POPTR_0009s12300.1	-10.3746	-10.4038	-10.2664	UBLE1B, SAE2, UBA2; ubiquitin-like 1-activating enzyme E1 B
POPTR_0009s12890.1	4.25009	2.54416	3.42071	SAUR; SAUR family protein
POPTR_0009s17200.1	2.07635	1.8167	1.87451	histone deacetylase 19
POPTR_0010s01570.1	-8.5628	-8.59424	-8.45492	MFP2; enoyl-CoA hydratase/3-hydroxyacyl-CoA dehydrogenase
POPTR_0010s02950.1	8.19195	7.86649	7.62773	calcium-binding protein 39
POPTR_0010s04630.1	-11.5163	-11.546	-11.4081	uncharacterized LOC18102371
POPTR_0010s04630.2	1.19586	1.22921	1.00861	uncharacterized LOC18102371
POPTR_0010s08990.1	1.68861	1.17151	1.85267	KCS; 3-ketoacyl-CoA synthase
POPTR_0010s09830.1	2.53806	1.5907	2.02289	probable serine/threonine-protein kinase WNK9
POPTR_0010s17140.1	10.2729	10.2311	8.73067	PSMD11, RPN6; 26S proteasome regulatory subunit N6
POPTR_0010s19080.1	1.98969	2.75752	3.32953	laccase-12
POPTR_0010s19140.1	1.44729	1.64337	2.09764	protein trichome birefringence-like 33
POPTR_0010s23010.2	1.88065	1.36643	1.92387	GATA transcription factor 8
POPTR_0010s25600.1	2.19513	1.7238	2.20079	serA, PHGDH; D-3-phosphoglycerate dehydrogenase / 2-oxoglutarate reductase
POPTR_0011s05020.1	4.93431	4.77442	5.12418	uncharacterized LOC18103004
POPTR_0011s07040.1	1.75999	2.0018	2.67911	cellulose synthase A catalytic subunit 8 [UDP-forming]
POPTR_0011s12100.1	2.53371	3.19952	3.97665	laccase-17
POPTR_0012s01800.1	9.13921	8.72341	9.12988	cyclin-dependent kinase C-2
POPTR_0012s02170.1	2.02651	1.05183	1.91952	probable pectinesterase/pectinesterase inhibitor 34
POPTR_0012s05870.1	-5.55121	-6.76329	-5.82524	HNRNPA1_3; heterogeneous nuclear ribonucleoprotein A1/A3
POPTR_0012s08340.7	1.54952	1.25739	1.43268	probable boron transporter 2
POPTR_0012s09590.1	9.68607	9.47569	8.71085	transcription factor GTE10
POPTR_0012s14350.1	9.10985	8.07928	8.16679	AT-hook motif nuclear-localized protein 6
POPTR_0013s10800.1	2.12182	2.08719	2.22586	ATPF1B, atpD; F-type H+/Na+-transporting ATPase subunit beta
POPTR_0014s01360.1	-10.0245	-10.0519	-9.91633	PRPF40, PRP40; pre-mRNA-processing factor 40
POPTR_0014s02400.1	2.27692	1.41432	1.66426	uncharacterized LOC18104847
POPTR_0014s02770.1	10.8527	9.90655	10.6413	uncharacterized LOC18104880
POPTR_0014s05870.1	3.3061	1.58576	2.83334	putative lipid-binding protein At4g00165
POPTR_0014s08590.1	9.88042	9.61815	9.87106	exocyst complex component SEC10b
POPTR_0014s10600.1	1.84561	1.96151	2.59229	germin-like protein subfamily 2 member 4
POPTR_0014s12250.1	4.00037	3.19208	4.068	protein SENESCENCE-ASSOCIATED GENE 21, mitochondrial
POPTR_0014s13600.1	2.04225	1.72938	2.17859	uncharacterized LOC7466283
POPTR_0014s15010.1	1.61962	1.20173	1.53984	homeobox-leucine zipper protein HDG2
POPTR_0014s15830.1	3.31286	1.31806	2.16829	GDSL esterase/lipase At2g04570
POPTR_0015s04210.1	8.20935	7.07361	7.87901	farnesoic acid carboxyl-O-methyltransferase
POPTR_0015s07110.1	1.59147	1.85089	2.56129	COBRA-like protein 4
POPTR_0015s07330.5	13.7254	13.1047	11.8286	rpe, RPE; ribulose-phosphate 3-epimerase
POPTR_0015s09690.1	11.9942	11.7511	12.4568	nadA; quinolinate synthase
POPTR_0015s09930.1	5.1882	3.23262	4.09704	pel; pectate lyase
POPTR_0015s12810.1	2.59433	1.26261	1.95721	BAHD acyltransferase DCR
POPTR_0016s03290.1	1.90804	1.50634	2.19917	stomatal closure-related actin-binding protein 2
POPTR_0016s05930.1	8.78135	9.47183	9.09376	protein trichome birefringence
POPTR_0016s09570.1	10.7493	10.0534	9.38034	disease resistance RPP13-like protein 4
POPTR_0016s11600.1	5.29118	6.61223	5.40377	uncharacterized LOC7466031
POPTR_0016s11950.1	1.56134	1.93943	2.51095	laccase-4
POPTR_0016s14910.1	4.17325	3.15413	3.79447	mediator of RNA polymerase II transcription subunit 33A
POPTR_0017s01510.1	1.76236	2.08238	2.79285	protein TPX2
POPTR_0017s06550.1	2.10642	1.21195	1.93891	peroxidase
POPTR_0017s12760.1	1.11268	1.17148	1.54851	UGDH, ugd; UDPglucose 6-dehydrogenase
POPTR_0017s12910.1	9.45136	9.35632	9.38888	protein RIK
POPTR_0017s12960.3	8.75997	7.31156	8.18088	serine carboxypeptidase-like 25
POPTR_0018s01030.1	11.2365	10.5487	10.6161	uncharacterized LOC7462958
POPTR_0018s01890.1	3.72661	2.10718	3.14623	14 kDa proline-rich protein DC2.15
POPTR_0018s07380.1	1.27887	1.37258	2.32537	SUS; sucrose synthase
POPTR_0018s10380.1	4.93548	4.69822	3.95838	uncharacterized LOC7461595
POPTR_0018s11520.1	10.2131	10.0846	10.1647	CNGC; cyclic nucleotide gated channel, plant
POPTR_0018s12140.1	10.7844	9.45928	9.28783	adk, AK; adenylate kinase
POPTR_0018s12530.1	1.812	1.39572	1.71448	pectinesterase
POPTR_0018s13890.1	-1.44366	-1.13824	-1.73511	protein CHLOROPLAST IMPORT APPARATUS 2
POPTR_0018s14180.1	-7.50066	-4.86601	-5.38209	receptor-like protein 13
POPTR_0019s04140.1	10.3023	7.36013	9.79788	GDSL esterase/lipase At5g33370
POPTR_0019s08570.1	6.12089	3.50573	4.74274	expansin-A8
POPTR_0019s09840.1	-3.64773	-3.01291	-2.95808	disease resistance-like protein DSC1
POPTR_0019s10720.1	-1.16971	-1.08508	-1.24227	receptor protein-tyrosine kinase CEPR2
POPTR_0019s11190.1	-1.50963	-1.09468	-1.24086	PDIA1, P4HB; protein disulfide-isomerase A1
POPTR_0019s13960.1	-6.45298	-4.19416	-6.95592	uncharacterized LOC18108629
POPTR_0019s14090.2	-1.78463	-1.70282	-1.84712	equilibrative nucleotide transporter 3
POPTR_0019s14400.1	8.1	8.47396	7.48668	MDIS1-interacting receptor like kinase 2-like
POPTR_0019s14760.1	-2.04126	-1.84975	-1.73929	protein TIC110, chloroplastic
POPTR_0019s14860.1	-1.31869	-1.30996	-1.40364	CBL-interacting serine/threonine-protein kinase 11
POPTR_0019s15200.3	-2.4344	-2.58093	-2.37906	UBE2D, UBC4, UBC5; ubiquitin-conjugating enzyme E2 D
POPTR_0025s00740.2	3.55958	3.21696	2.06742	sucrose-phosphate synthase
POPTR_0077s00240.1	-4.03939	-4.37354	-4.55616	disease resistance-like protein DSC1
POPTR_0799s00200.1	1.80723	2.36682	1.62025	glnA, GLUL; glutamine synthetase
POPTR_1135s00210.1	8.39207	7.96771	8.95157	PREDICTED: farnesol kinase, chloroplastic
POPTR_1429s00210.1	-2.62982	-2.8149	-2.49771	ABC transporter G family member 11
POPTR_1455s00200.1	1.31084	1.51127	2.146	TUBB; tubulin beta

[truncated: 1 more sheets: Table S11]
